# Supplementary material for: 2,3-O-(S)-Benzyl­idene-2-C-methyl-d-ribono-1,4-lactone
Source: Acta Crystallogr Sect E Struct Rep Online. 2009 Aug 22;65(Pt 9):o2199. doi: 10.1107/S1600536809032796 (PMC2969893; doi:10.1107/S1600536809032796)
Supplement: Supplementary file 1 [file e-65-o2199-sup1.cif]

##############################################################################
###                                                                        ###
###        Electronic paper (Acta Crystallographica Section E)             ###
###                                                                        ###
##############################################################################
#                                                                            #
# This CIF contains the data in a paper accepted for publication in Acta     #
# Crystallographica Section E. It conforms to the requirements of Notes      #
# for Authors for Section E, and has been peer reviewed under the auspices   #
# of the IUCr Commission on Journals.                                        #
#                                                                            #
# Full details of the Crystallographic Information File format               #
# are given in the paper "The Crystallographic Information File (CIF):       #
# a New Standard Archive File for Crystallography" by S. R. Hall, F. H.      #
# Allen and I. D. Brown [Acta Cryst. (1991), A47, 655-685].                  #
#                                                                            #
# The current version of the core CIF dictionary is obtainable from          #
# ftp://ftp.iucr.org/pub/cif_core.dic. The current version number is 2.4.    #
#                                                                            #
# Software is freely available for graphical display of the structure(s) in  #
# this CIF.  For information consult the CIF home page http://www.iucr.org/  #
# cif/home.html                                                              #
#                                                                            #
# This file may be used for bona fide research purposes within the           #
# scientific community so long as proper attribution is given to the journal # 
# article from which it was obtained.                                        #
#                                                                            #
##############################################################################
                                             
data_global
_audit_creation_method     CRYSTALS_ver_12.86
_journal_date_recd_electronic     2009-08-14
_journal_date_accepted     2009-08-18
_journal_name_full     'Acta Crystallographica, Section E'
_journal_year     2009
_journal_volume     65
_journal_issue      9
_journal_page_first     o2199
_journal_page_last     o2199
_journal_paper_category     QO
_journal_coeditor_code     LH2882
_publ_contact_author_name     'K. Victoria Booth'
_publ_contact_author_address
;
  Department of Organic Chemistry,
 Chemistry Research Laboratory,
 Department of Chemistry,
 University of Oxford,
 Oxford, OX1 3TA, UK.
;
_publ_contact_author_email     'victoria.booth@chem.ox.ac.uk'
_publ_contact_author_fax     '+44 1865 000000'
_publ_contact_author_phone     '+44 1865 275655'
_publ_section_title
;
2,3-<i>O</i>-(<i>S</i>)-Benzylidene-2-<i>C</i>-methyl-D-ribono-1,4-lactone
;
loop_
    _publ_author_name
    _publ_author_address
    'Booth, K. Victoria'
;
 Department of Organic Chemistry, Chemistry Research Laboratory,
 Department of Chemistry, University of Oxford, Oxford, OX1 3TA, UK
;
    'Jenkinson, Sarah F.'
;
 Department of Organic Chemistry, Chemistry Research Laboratory,
 Department of Chemistry, University of Oxford, Oxford, OX1 3TA, UK
;
    'Fleet, George W. J.'
;
Department of Organic Chemistry, Chemistry Research Laboratory,
 Department of Chemistry, University of Oxford, Oxford, OX1 3TA, UK
;
    'Watkin, David J.'
;
Department of Chemical Crystallography, Chemistry Research Laboratory,
 Department of Chemistry, University of Oxford, Oxford, OX1 3TA, UK
;
_chemical_name_systematic     ?
_chemical_melting_point     ?
data_I
_chemical_formula_moiety     'C13 H14 O5'
_chemical_formula_sum     'C13 H14 O5'
_chemical_formula_weight     250.25
_symmetry_cell_setting     'Orthorhombic'
_symmetry_space_group_name_H-M     'P 21 21 21 '
_symmetry_space_group_name_Hall     'P 2ac 2ab'
loop_
    _symmetry_equiv_pos_as_xyz
    'x,y,z'
    'x+1/2,-y+1/2,-z'
    '-x,y+1/2,-z+1/2'
    '-x+1/2,-y,z+1/2'
_cell_length_a     8.6170(2)
_cell_length_b     10.4615(3)
_cell_length_c     13.2693(5)
_cell_angle_alpha     90
_cell_angle_beta     90
_cell_angle_gamma     90
_cell_volume     1196.18(6)
_cell_formula_units_Z     4
_cell_measurement_reflns_used     1493
_cell_measurement_theta_min     5
_cell_measurement_theta_max     27
_cell_measurement_temperature     150
_exptl_crystal_description     'block'
_exptl_crystal_colour     'colourless'
_exptl_crystal_size_max     0.50
_exptl_crystal_size_mid     0.40
_exptl_crystal_size_min     0.40
_exptl_crystal_density_diffrn     1.390
_exptl_crystal_density_meas     ?
_exptl_crystal_density_method     'not measured'
_exptl_crystal_F_000     528
_exptl_absorpt_coefficient_mu     0.107
_exptl_absorpt_correction_type     multi-scan
_exptl_absorpt_process_details     '(DENZO/SCALEPACK; Otwinowski & Minor, 1997)'
_exptl_absorpt_correction_T_min     0.91
_exptl_absorpt_correction_T_max     0.96
_diffrn_ambient_temperature     150
_diffrn_radiation_type     'Mo K\a'
_diffrn_radiation_wavelength     0.71073
_diffrn_radiation_monochromator     'graphite'
_diffrn_measurement_device_type     'Nonius KappaCCD'
_diffrn_measurement_device     'Area'
_diffrn_measurement_method     \w
_diffrn_reflns_number     8306
_diffrn_reflns_av_R_equivalents     0.036
_diffrn_reflns_theta_min     5.118
_diffrn_reflns_theta_max     27.365
_diffrn_reflns_theta_full     26.818
_diffrn_measured_fraction_theta_max     0.988
_diffrn_measured_fraction_theta_full     0.989
_diffrn_reflns_limit_h_min     -11
_diffrn_reflns_limit_h_max     11
_diffrn_reflns_limit_k_min     -13
_diffrn_reflns_limit_k_max     13
_diffrn_reflns_limit_l_min     -17
_diffrn_reflns_limit_l_max     17
_diffrn_standards_number     0
_diffrn_standards_interval_count     .
_diffrn_standards_interval_time     .
_diffrn_standards_decay_%     ?
_reflns_number_total     1547
_reflns_number_gt     1369
_reflns_threshold_expression     I>2.0\s(I)
_refine_ls_structure_factor_coef     Fsqd
_refine_ls_matrix_type     full
_refine_ls_R_factor_all     0.0404
_refine_ls_R_factor_gt     0.0327
_refine_ls_wR_factor_all     0.0753
_refine_ls_wR_factor_gt     0.0715
_refine_ls_wR_factor_ref     0.0753
_refine_ls_goodness_of_fit_ref     0.9608
_refine_ls_number_reflns     1547
_refine_ls_number_parameters     163
_refine_ls_number_restraints     0
_refine_ls_hydrogen_treatment     constr
_refine_ls_weighting_scheme     calc
_refine_ls_weighting_details
;
 Method= Modified Sheldrick
 w=1/[\s^2^(F^2^) + ( 0.04P)^2^ + 0.33P]
 ,where P=(max(Fo^2^,0) + 2Fc^2^)/3
;
_atom_sites_solution_hydrogens     geom
_atom_sites_solution_primary     direct
_refine_ls_shift/su_max     0.000267
_refine_diff_density_max     0.21
_refine_diff_density_min     -0.18
_refine_ls_extinction_method     'None'
loop_
    _atom_type_symbol
    _atom_type_scat_dispersion_real
    _atom_type_scat_dispersion_imag
    _atom_type_scat_source
    C 0.0033 0.0016 'International Tables Vol C 4.2.6.8 and 6.1.1.4'
    H 0.0000 0.0000 'International Tables Vol C 4.2.6.8 and 6.1.1.4'
    O 0.0106 0.0060 'International Tables Vol C 4.2.6.8 and 6.1.1.4'
_computing_data_collection     'COLLECT (Nonius, 1997-2001).'
_computing_cell_refinement     'DENZO/SCALEPACK (Otwinowski & Minor, 1997)'
_computing_data_reduction     'DENZO/SCALEPACK'
_computing_structure_solution     'SIR92 (Altomare <i>et al.</i>,  1994)'
_computing_structure_refinement     'CRYSTALS (Betteridge <i>et al.</i>,  2003)'
_computing_molecular_graphics     'CAMERON (Watkin <i>et al.</i>,  1996)'
_computing_publication_material     'CRYSTALS (Betteridge <i>et al.</i>,  2003)'
loop_
    _atom_site_type_symbol
    _atom_site_label
    _atom_site_fract_x
    _atom_site_fract_y
    _atom_site_fract_z
    _atom_site_U_iso_or_equiv
    _atom_site_adp_type
    _atom_site_occupancy
    _atom_site_disorder_assembly
    _atom_site_disorder_group
    O O1 0.20180(16) 0.58639(12) 0.35659(10) 0.0315 Uani 1.0000 . .
    C C2 0.0428(2) 0.53792(18) 0.36504(15) 0.0308 Uani 1.0000 . .
    C C3 0.0572(2) 0.41273(17) 0.42367(14) 0.0290 Uani 1.0000 . .
    O O4 0.07235(15) 0.30513(13) 0.35853(12) 0.0348 Uani 1.0000 . .
    C C5 0.2332(2) 0.27989(17) 0.34757(14) 0.0282 Uani 1.0000 . .
    O O6 0.30017(15) 0.31402(12) 0.44177(10) 0.0292 Uani 1.0000 . .
    C C7 0.2137(2) 0.42186(16) 0.47876(13) 0.0271 Uani 1.0000 . .
    C C8 0.2876(2) 0.54172(17) 0.43333(14) 0.0284 Uani 1.0000 . .
    O O9 0.41116(16) 0.58753(14) 0.45530(11) 0.0382 Uani 1.0000 . .
    C C10 0.2143(3) 0.4195(2) 0.59243(14) 0.0403 Uani 1.0000 . .
    C C11 0.2581(2) 0.14034(17) 0.32652(14) 0.0278 Uani 1.0000 . .
    C C12 0.3486(2) 0.10164(19) 0.24540(15) 0.0314 Uani 1.0000 . .
    C C13 0.3662(2) -0.0280(2) 0.22427(16) 0.0349 Uani 1.0000 . .
    C C14 0.2945(3) -0.11716(19) 0.28505(15) 0.0358 Uani 1.0000 . .
    C C15 0.2066(2) -0.07955(18) 0.36660(15) 0.0345 Uani 1.0000 . .
    C C16 0.1874(2) 0.04930(19) 0.38769(15) 0.0314 Uani 1.0000 . .
    C C17 -0.0516(2) 0.63951(19) 0.41789(16) 0.0359 Uani 1.0000 . .
    O O18 0.02305(17) 0.66472(14) 0.51139(11) 0.0385 Uani 1.0000 . .
    H H21 0.0028 0.5221 0.2934 0.0368 Uiso 1.0000 . .
    H H31 -0.0301 0.4024 0.4712 0.0369 Uiso 1.0000 . .
    H H51 0.2780 0.3352 0.2917 0.0355 Uiso 1.0000 . .
    H H101 0.3207 0.4225 0.6174 0.0626 Uiso 1.0000 . .
    H H103 0.1573 0.4942 0.6146 0.0621 Uiso 1.0000 . .
    H H102 0.1635 0.3404 0.6145 0.0620 Uiso 1.0000 . .
    H H121 0.3978 0.1652 0.2045 0.0380 Uiso 1.0000 . .
    H H131 0.4316 -0.0556 0.1653 0.0416 Uiso 1.0000 . .
    H H141 0.3061 -0.2081 0.2710 0.0428 Uiso 1.0000 . .
    H H151 0.1588 -0.1422 0.4102 0.0424 Uiso 1.0000 . .
    H H161 0.1248 0.0765 0.4455 0.0371 Uiso 1.0000 . .
    H H172 -0.0541 0.7167 0.3741 0.0456 Uiso 1.0000 . .
    H H171 -0.1605 0.6071 0.4292 0.0454 Uiso 1.0000 . .
    H H181 -0.0132 0.7294 0.5413 0.0598 Uiso 1.0000 . .
loop_
    _atom_site_aniso_label
    _atom_site_aniso_U_11
    _atom_site_aniso_U_22
    _atom_site_aniso_U_33
    _atom_site_aniso_U_12
    _atom_site_aniso_U_13
    _atom_site_aniso_U_23
    O1 0.0387(7) 0.0245(6) 0.0313(7) -0.0037(6) 0.0002(6) 0.0025(5)
    C2 0.0337(9) 0.0244(9) 0.0343(10) 0.0014(8) -0.0037(8) -0.0015(8)
    C3 0.0286(9) 0.0233(9) 0.0352(10) -0.0005(8) -0.0006(8) -0.0020(8)
    O4 0.0290(7) 0.0240(7) 0.0513(9) 0.0010(6) -0.0099(7) -0.0079(6)
    C5 0.0307(9) 0.0232(9) 0.0306(10) -0.0008(7) -0.0024(8) -0.0019(7)
    O6 0.0303(6) 0.0239(6) 0.0335(7) 0.0014(6) -0.0054(6) -0.0044(5)
    C7 0.0296(9) 0.0226(8) 0.0290(9) -0.0003(8) 0.0000(8) -0.0009(7)
    C8 0.0335(10) 0.0226(8) 0.0292(9) -0.0013(8) 0.0028(8) -0.0053(7)
    O9 0.0341(7) 0.0322(7) 0.0482(8) -0.0095(6) -0.0005(7) -0.0095(7)
    C10 0.0500(12) 0.0428(12) 0.0282(10) 0.0028(11) 0.0006(9) 0.0014(9)
    C11 0.0312(9) 0.0217(8) 0.0307(9) -0.0016(7) -0.0040(8) -0.0008(7)
    C12 0.0320(9) 0.0276(9) 0.0345(10) -0.0016(8) 0.0004(8) 0.0022(8)
    C13 0.0372(10) 0.0314(10) 0.0360(11) 0.0031(9) 0.0022(9) -0.0041(8)
    C14 0.0418(11) 0.0245(9) 0.0411(11) 0.0017(9) -0.0031(10) -0.0014(8)
    C15 0.0414(10) 0.0251(9) 0.0370(10) -0.0042(9) -0.0013(9) 0.0017(8)
    C16 0.0350(10) 0.0283(9) 0.0308(9) -0.0015(8) 0.0014(8) 0.0013(8)
    C17 0.0382(10) 0.0291(10) 0.0406(11) 0.0050(9) -0.0079(10) -0.0051(9)
    O18 0.0442(8) 0.0326(7) 0.0385(8) 0.0078(6) -0.0058(7) -0.0091(6)
loop_
    _geom_bond_atom_site_label_1
    _geom_bond_atom_site_label_2
    _geom_bond_site_symmetry_1
    _geom_bond_site_symmetry_2
    _geom_bond_distance
    _geom_bond_publ_flag
    O1 C2 . . 1.465(2) no
    O1 C8 . . 1.342(2) no
    C2 C3 . . 1.528(3) no
    C2 C17 . . 1.511(3) no
    C2 H21 . . 1.025 no
    C3 O4 . . 1.425(2) no
    C3 C7 . . 1.537(3) no
    C3 H31 . . 0.988 no
    O4 C5 . . 1.418(2) no
    C5 O6 . . 1.422(2) no
    C5 C11 . . 1.502(2) no
    C5 H51 . . 1.016 no
    O6 C7 . . 1.438(2) no
    C7 C8 . . 1.530(2) no
    C7 C10 . . 1.508(2) no
    C8 O9 . . 1.203(2) no
    C10 H101 . . 0.975 no
    C10 H103 . . 0.968 no
    C10 H102 . . 0.981 no
    C11 C12 . . 1.390(3) no
    C11 C16 . . 1.392(3) no
    C12 C13 . . 1.394(3) no
    C12 H121 . . 0.957 no
    C13 C14 . . 1.379(3) no
    C13 H131 . . 1.007 no
    C14 C15 . . 1.379(3) no
    C14 H141 . . 0.974 no
    C15 C16 . . 1.387(3) no
    C15 H151 . . 0.967 no
    C16 H161 . . 0.981 no
    C17 O18 . . 1.422(2) no
    C17 H172 . . 0.995 no
    C17 H171 . . 1.009 no
    O18 H181 . . 0.844 no
loop_
    _geom_angle_atom_site_label_1
    _geom_angle_atom_site_label_2
    _geom_angle_atom_site_label_3
    _geom_angle_site_symmetry_1
    _geom_angle_site_symmetry_2
    _geom_angle_site_symmetry_3
    _geom_angle
    _geom_angle_publ_flag
    C2 O1 C8 . . . 109.66(14) no
    O1 C2 C3 . . . 105.05(15) no
    O1 C2 C17 . . . 107.19(15) no
    C3 C2 C17 . . . 114.22(17) no
    O1 C2 H21 . . . 107.4 no
    C3 C2 H21 . . . 111.2 no
    C17 C2 H21 . . . 111.3 no
    C2 C3 O4 . . . 112.06(15) no
    C2 C3 C7 . . . 105.08(15) no
    O4 C3 C7 . . . 104.91(14) no
    C2 C3 H31 . . . 110.9 no
    O4 C3 H31 . . . 111.8 no
    C7 C3 H31 . . . 111.8 no
    C3 O4 C5 . . . 107.37(13) no
    O4 C5 O6 . . . 105.05(15) no
    O4 C5 C11 . . . 109.85(15) no
    O6 C5 C11 . . . 110.45(15) no
    O4 C5 H51 . . . 109.9 no
    O6 C5 H51 . . . 110.1 no
    C11 C5 H51 . . . 111.3 no
    C5 O6 C7 . . . 106.65(13) no
    C3 C7 O6 . . . 104.08(14) no
    C3 C7 C8 . . . 103.21(15) no
    O6 C7 C8 . . . 107.03(14) no
    C3 C7 C10 . . . 118.52(17) no
    O6 C7 C10 . . . 109.08(16) no
    C8 C7 C10 . . . 113.95(16) no
    C7 C8 O1 . . . 110.80(15) no
    C7 C8 O9 . . . 126.80(18) no
    O1 C8 O9 . . . 122.17(17) no
    C7 C10 H101 . . . 110.0 no
    C7 C10 H103 . . . 106.8 no
    H101 C10 H103 . . . 110.3 no
    C7 C10 H102 . . . 108.1 no
    H101 C10 H102 . . . 110.2 no
    H103 C10 H102 . . . 111.3 no
    C5 C11 C12 . . . 120.49(16) no
    C5 C11 C16 . . . 119.63(17) no
    C12 C11 C16 . . . 119.86(17) no
    C11 C12 C13 . . . 120.03(18) no
    C11 C12 H121 . . . 119.0 no
    C13 C12 H121 . . . 120.9 no
    C12 C13 C14 . . . 119.47(19) no
    C12 C13 H131 . . . 119.8 no
    C14 C13 H131 . . . 120.8 no
    C13 C14 C15 . . . 120.82(19) no
    C13 C14 H141 . . . 120.1 no
    C15 C14 H141 . . . 119.0 no
    C14 C15 C16 . . . 120.09(18) no
    C14 C15 H151 . . . 120.7 no
    C16 C15 H151 . . . 119.2 no
    C11 C16 C15 . . . 119.71(18) no
    C11 C16 H161 . . . 119.9 no
    C15 C16 H161 . . . 120.4 no
    C2 C17 O18 . . . 106.96(16) no
    C2 C17 H172 . . . 108.2 no
    O18 C17 H172 . . . 111.6 no
    C2 C17 H171 . . . 109.5 no
    O18 C17 H171 . . . 110.7 no
    H172 C17 H171 . . . 109.8 no
    C17 O18 H181 . . . 113.1 no
loop_
    _geom_hbond_atom_site_label_D
    _geom_hbond_atom_site_label_H
    _geom_hbond_atom_site_label_A
    _geom_hbond_site_symmetry_D
    _geom_hbond_site_symmetry_H
    _geom_hbond_site_symmetry_A
    _geom_hbond_distance_DH
    _geom_hbond_distance_HA
    _geom_hbond_distance_DA
    _geom_hbond_angle_DHA
    _geom_hbond_publ_flag
    C10 H103 O18 . . . 0.97 2.53 3.233(3) 130 no
    C13 H131 O9 . . 3_645 1.01 2.58 3.289(3) 128 no
    C14 H141 O1 . . 1_545 0.97 2.59 3.340(3) 134 no
    O18 H181 O9 . . 2_466 0.84 2.02 2.801(3) 153 yes
