# Supplementary material for: 2,3-O-(S)-Benzyl­idene-2-C-methyl-d-ribono-1,4-lactone
Source: Acta Crystallogr Sect E Struct Rep Online. 2009 Aug 22;65(Pt 9):o2199. doi: 10.1107/S1600536809032796 (PMC2969893; doi:10.1107/S1600536809032796)
Supplement: Supplementary file 2 [file e-65-o2199-Isup2.hkl]

data_I
#  2161027    KVB-722                      
_audit_creation_date        09-02-16
_audit_creation_method      CRYSTALS 

_cell_length_a                    8.6170(2)
_cell_angle_alpha                 90
_cell_length_b                    10.4615(3)
_cell_angle_beta                  90
_cell_length_c                    13.2693(5)
_cell_angle_gamma                 90

# NOTE Fc on scale of Fo,      0.85831
# Status flags: 
#    o - used in refinement 
#    < - excluded by I/sigmaI cutoff 
#    x - excluded for another reason  

loop_
_refln_index_h
_refln_index_k
_refln_index_l
_refln_F_squared_meas
_refln_F_squared_calc
_refln_F_squared_sigma
_refln_observed_status
   4   0   0     1834.80     1797.61       33.70 o
   6   0   0      141.30      132.54        3.10 o
   8   0   0      396.30      410.04       11.00 o
  10   0   0       11.10       12.42        3.90 o
   2   1   0      587.70      650.69       13.10 o
   3   1   0       33.40       27.74        0.70 o
   4   1   0      943.90      950.85       13.00 o
   5   1   0     1251.60     1172.02       16.70 o
   6   1   0        1.60        2.58        0.40 o
   7   1   0       13.20       16.07        0.80 o
   8   1   0       88.10       93.64        2.10 o
   9   1   0       77.40       84.20        2.60 o
  10   1   0       16.10       14.48        2.20 o
  11   1   0       18.00       17.37        2.80 o
   2   2   0      507.90      555.41        8.90 o
   3   2   0      129.50      138.18        2.20 o
   4   2   0      111.90      118.22        1.90 o
   5   2   0      809.00      785.67       11.30 o
   6   2   0       55.60       58.96        1.40 o
   7   2   0       94.50       87.69        2.00 o
   8   2   0       18.40       19.12        1.00 o
   9   2   0        7.30        8.55        0.80 o
  10   2   0        6.40        6.75        2.00 o
  11   2   0        6.00        6.56        2.50 o
   1   3   0      125.70      132.98        3.70 o
   2   3   0      501.70      506.05        9.70 o
   3   3   0      180.10      167.90        3.40 o
   4   3   0       13.80       16.54        0.80 o
   5   3   0       31.40       22.97        0.90 o
   6   3   0       24.70       26.09        0.90 o
   7   3   0        7.80        7.87        0.80 o
   8   3   0       72.70       73.18        2.10 o
   9   3   0       27.60       26.18        1.30 o
  10   3   0        1.00        1.36        2.20 o
   0   4   0     3713.60     3651.75      143.70 o
   1   4   0      221.30      236.17        9.30 o
   2   4   0      118.50      120.65        2.50 o
   3   4   0        3.90        2.87        0.60 o
   4   4   0       74.50       77.04        1.60 o
   5   4   0      303.40      302.21        5.60 o
   6   4   0        2.70        3.69        0.60 o
   7   4   0       65.50       62.95        1.90 o
   8   4   0       25.70       24.83        1.30 o
   9   4   0       32.00       33.60        1.60 o
  10   4   0        1.60        1.09        1.20 o
   1   5   0      303.50      290.97        8.90 o
   2   5   0      418.60      392.31        9.20 o
   3   5   0       53.10       48.73        1.50 o
   4   5   0      248.50      235.92        5.00 o
   5   5   0       33.60       32.48        1.20 o
   6   5   0       22.50       22.85        1.00 o
   7   5   0       43.30       37.10        1.50 o
   8   5   0       38.10       41.22        1.50 o
   9   5   0        5.80        6.43        1.20 o
  10   5   0       16.50       14.26        3.60 o
   0   6   0      759.30      711.61       29.30 o
   1   6   0       14.30       12.23        0.90 o
   2   6   0      818.20      817.63       15.20 o
   3   6   0       53.50       52.76        1.60 o
   4   6   0        6.00        4.49        0.60 o
   5   6   0        2.20        1.11        0.70 o
   6   6   0       25.50       26.86        1.40 o
   7   6   0      167.70      161.00        4.80 o
   8   6   0       45.10       49.60        2.00 o
   9   6   0       11.30       11.78        1.80 o
   1   7   0     1368.20     1376.11       38.10 o
   2   7   0        4.90        5.28        1.00 o
   3   7   0        9.40       11.89        1.70 o
   4   7   0      152.70      144.83        7.40 o
   5   7   0      503.40      497.43       19.90 o
   6   7   0      116.30      114.60        4.00 o
   7   7   0       25.60       26.39        1.80 o
   8   7   0        2.50        0.32        1.60 o
   9   7   0        9.70        9.86        3.40 o
   0   8   0      909.20      844.33       37.20 o
   1   8   0     1114.10     1074.57       26.30 o
   2   8   0       26.20       25.16        1.90 o
   3   8   0       25.20       23.22        2.10 o
   4   8   0       17.90       21.81        1.90 o
   5   8   0        3.50        3.51        1.60 o
   6   8   0        2.50        1.79        1.80 o
   7   8   0        5.20        8.63        2.20 o
   8   8   0      124.10      117.95        9.50 o
   1   9   0       27.50       25.24        1.50 o
   2   9   0        1.20        2.49        0.90 o
   3   9   0        0.10        0.96        0.95 o
   4   9   0      585.10      540.71       19.90 o
   5   9   0        0.70        1.95        3.01 o
   6   9   0       -1.60        0.38        3.20 o
   7   9   0       33.50       30.95        5.30 o
   8   9   0        3.80        3.93        3.30 o
   0  10   0       79.00       71.69        3.60 o
   1  10   0       96.30      102.51        3.60 o
   2  10   0       18.70       12.35        2.10 o
   3  10   0       -2.20        0.02        1.40 o
   4  10   0       61.10       65.00        4.00 o
   5  10   0       34.20       32.20        3.10 o
   6  10   0       10.80       10.24        3.00 o
   7  10   0       23.00       21.25        4.50 o
   1  11   0      224.40      201.54        5.90 o
   2  11   0        9.20       11.97        1.70 o
   3  11   0       14.60       15.11        2.20 o
   4  11   0       -1.90        0.40        1.60 o
   5  11   0       39.60       40.18        3.70 o
   6  11   0        7.00        0.62        3.50 o
   0  12   0        6.70        8.08        3.10 o
   1  12   0       23.10       16.47        3.20 o
   2  12   0        1.10        2.04        1.50 o
   3  12   0       36.20       43.97        2.70 o
   4  12   0        1.70        0.05        2.80 o
   5  12   0       53.10       63.09        7.00 o
   1  13   0        8.50       14.29        3.20 o
   2  13   0       12.80       13.21        3.10 o
   3  13   0        8.00        7.38        3.40 o
   3   0   1     1136.30     1157.29       15.20 o
   4   0   1       10.80        9.72        0.50 o
   5   0   1       17.10       13.88        0.60 o
   6   0   1      352.60      336.20        5.80 o
   7   0   1      246.80      234.06        4.50 o
   8   0   1       19.10       20.92        1.20 o
   9   0   1       41.10       39.90        1.90 o
  10   0   1        5.30       11.16        3.70 o
  11   0   1       -1.30        0.56        2.90 o
   2   1   1     2979.90     3382.04       40.66 o
   3   1   1     1050.30     1114.15       10.76 o
   4   1   1       31.90       28.21        0.60 o
   5   1   1      338.75      340.52        3.61 o
   6   1   1       73.65       67.09        1.10 o
   7   1   1       21.40       22.80        0.71 o
   8   1   1       40.80       37.42        0.99 o
   9   1   1       26.40       25.91        1.10 o
  10   1   1        7.00        5.71        1.57 o
  11   1   1       88.40       81.33        6.72 o
   2   2   1      271.20      274.65        3.43 o
   3   2   1      198.35      213.45        2.38 o
   4   2   1      592.55      599.23        6.16 o
   5   2   1      329.10      316.52        3.47 o
   6   2   1      147.05      138.50        1.88 o
   7   2   1       27.95       29.10        0.71 o
   8   2   1       13.90       12.59        0.61 o
   9   2   1       22.35       23.79        0.85 o
  10   2   1       11.75       14.26        1.50 o
  11   2   1       14.70        6.70        3.74 o
   0   3   1      838.40      897.41       18.30 o
   1   3   1     2964.00     3198.89       65.23 o
   2   3   1       14.50       17.15        0.60 o
   3   3   1      491.25      522.46        5.59 o
   4   3   1       65.75       62.71        1.06 o
   5   3   1      173.40      170.32        2.09 o
   6   3   1       79.10       77.97        1.20 o
   7   3   1        4.80        5.83        0.46 o
   8   3   1       66.85       65.51        1.41 o
   9   3   1       41.70       44.99        1.13 o
  10   3   1       18.40       18.87        1.82 o
   0   4   1     1913.40     2140.89       52.40 o
   1   4   1      886.65      938.87       19.42 o
   2   4   1      173.35      187.80        3.27 o
   3   4   1      106.15      104.45        1.59 o
   4   4   1      198.10      205.71        2.47 o
   5   4   1       25.65       22.09        0.71 o
   6   4   1       26.70       30.71        0.71 o
   7   4   1        6.20        5.90        0.49 o
   8   4   1       54.60       55.54        1.31 o
   9   4   1       84.05       78.63        2.66 o
  10   4   1        6.00        8.94        1.41 o
   0   5   1       80.20       74.63        2.40 o
   1   5   1      554.20      534.15       11.95 o
   2   5   1      194.45      196.42        3.48 o
   3   5   1      406.00      402.28        6.27 o
   4   5   1      436.35      429.45        5.94 o
   5   5   1      569.05      539.59        7.85 o
   6   5   1       47.05       46.59        1.03 o
   7   5   1       44.65       42.87        1.17 o
   8   5   1        7.55        9.85        0.67 o
   9   5   1       10.15       11.02        1.03 o
  10   5   1        3.95        3.16        1.71 o
   0   6   1      326.20      321.24        8.40 o
   1   6   1       13.60       11.57        0.78 o
   2   6   1       49.40       47.38        1.31 o
   3   6   1      141.20      143.51        2.55 o
   4   6   1      817.60      788.18       12.92 o
   5   6   1      139.65      132.77        2.87 o
   6   6   1      364.20      341.97        6.91 o
   7   6   1       80.75       78.83        1.97 o
   8   6   1       82.00       77.22        2.39 o
   9   6   1       10.40       13.96        1.57 o
   0   7   1       40.60       40.26        1.40 o
   1   7   1       88.20       94.68        1.92 o
   2   7   1      181.30      185.44        3.78 o
   3   7   1       91.20       89.56        2.02 o
   4   7   1      221.70      209.58        4.28 o
   5   7   1       21.75       20.12        1.23 o
   6   7   1        4.65        6.05        0.78 o
   7   7   1       15.95       18.13        1.10 o
   8   7   1       25.30       23.19        1.45 o
   9   7   1      112.80      104.85        7.11 o
   0   8   1       50.30       48.04        1.70 o
   1   8   1      299.75      292.68        5.56 o
   2   8   1       69.65       65.53        1.77 o
   3   8   1      123.15      124.27        2.96 o
   4   8   1      255.80      250.65        5.16 o
   5   8   1      129.25      126.05        3.58 o
   6   8   1      125.70      127.27        3.52 o
   7   8   1       36.85       38.47        2.26 o
   8   8   1       11.80        9.37        2.39 o
   0   9   1      249.30      236.77        6.50 o
   1   9   1       11.80       12.97        0.57 o
   2   9   1       86.10       84.03        2.16 o
   3   9   1      351.35      331.69        9.06 o
   4   9   1      224.15      206.17        8.21 o
   5   9   1       35.50       32.97        1.98 o
   6   9   1       28.75       32.49        2.16 o
   7   9   1       45.50       36.87        4.44 o
   8   9   1       49.20       42.10        4.62 o
   0  10   1        1.70        1.14        0.60 o
   1  10   1       71.60       74.01        2.07 o
   2  10   1       44.90       48.98        1.59 o
   3  10   1       71.45       69.87        2.80 o
   4  10   1        5.10        8.27        1.25 o
   5  10   1       -0.25        2.41        1.74 o
   6  10   1       17.95       17.78        2.45 o
   7  10   1       27.50       22.69        2.72 o
   0  11   1       15.20       11.93        1.10 o
   1  11   1        1.40        0.28        0.92 o
   2  11   1       40.80       43.36        1.82 o
   3  11   1        4.95        5.64        1.28 o
   4  11   1        0.80        0.75        1.35 o
   5  11   1       15.90       17.91        1.91 o
   6  11   1        1.45        0.04        2.66 o
   0  12   1       36.10       30.36        3.60 o
   1  12   1        7.40        5.44        1.39 o
   2  12   1        5.40        6.86        1.49 o
   3  12   1       32.80       30.80        2.05 o
   4  12   1       30.50       35.89        2.51 o
   5  12   1       15.25       20.15        2.59 o
   0  13   1        3.40        8.78        2.50 o
   1  13   1       34.10       31.27        2.65 o
   2  13   1       22.15       22.70        3.44 o
   2   0   2     1067.10     1159.25       17.30 o
   3   0   2      614.30      656.46        9.00 o
   4   0   2      462.90      465.55        6.80 o
   5   0   2      955.70      875.88       13.60 o
   6   0   2       13.40       13.55        0.90 o
   7   0   2       20.70       25.75        1.20 o
   8   0   2      110.70      110.06        3.70 o
   9   0   2      145.40      153.12        5.30 o
  10   0   2       53.80       58.53        6.60 o
  11   0   2        0.60        2.22        4.96 o
   2   1   2     1942.10     2072.72       23.72 o
   3   1   2      240.55      257.45        2.83 o
   4   1   2       30.55       36.57        0.75 o
   5   1   2      400.60      384.02        4.39 o
   6   1   2      157.05      162.23        2.02 o
   7   1   2        5.95        5.89        0.49 o
   8   1   2       51.55       58.47        1.45 o
   9   1   2        1.65        1.62        0.88 o
  10   1   2       12.00       12.30        1.95 o
  11   1   2        7.35        6.62        3.21 o
   1   2   2       43.80       46.29        1.04 o
   2   2   2      394.05      440.12        5.42 o
   3   2   2      226.90      236.92        2.69 o
   4   2   2     1596.95     1575.71       17.19 o
   5   2   2       18.30       19.88        0.54 o
   6   2   2      205.45      198.99        2.51 o
   7   2   2      331.80      306.45        4.95 o
   8   2   2        9.10       11.38        0.64 o
   9   2   2       27.60       28.62        1.10 o
  10   2   2        0.65        3.31        1.25 o
   0   3   2      474.10      511.21        8.90 o
   1   3   2      232.20      235.19        4.04 o
   2   3   2     1564.60     1575.72       24.08 o
   3   3   2      117.90      113.94        1.99 o
   4   3   2       67.50       61.93        1.20 o
   5   3   2      171.00      173.80        2.19 o
   6   3   2      165.95      171.64        2.44 o
   7   3   2       79.65       81.56        1.66 o
   8   3   2      163.05      153.56        3.15 o
   9   3   2        7.95        9.09        0.82 o
  10   3   2        4.00        5.84        1.32 o
   0   4   2      218.40      231.18        4.90 o
   1   4   2     2157.75     2179.94       39.85 o
   2   4   2     1001.50      947.14       15.20 o
   3   4   2       64.45       62.58        1.36 o
   4   4   2       55.55       55.58        1.26 o
   5   4   2      207.80      200.99        3.08 o
   6   4   2       64.60       67.56        1.24 o
   7   4   2      270.85      259.89        4.43 o
   8   4   2        5.70        5.37        0.54 o
   9   4   2       39.50       37.98        1.52 o
  10   4   2        1.05        0.85        1.77 o
   0   5   2      545.10      535.29       12.00 o
   1   5   2      220.15      212.77        3.88 o
   2   5   2      346.45      341.89        7.86 o
   3   5   2       83.35       84.47        1.98 o
   4   5   2      118.85      119.27        2.25 o
   5   5   2       32.40       33.24        1.17 o
   6   5   2      266.65      252.66        4.77 o
   7   5   2       41.30       42.98        1.13 o
   8   5   2       17.25       21.42        0.81 o
   9   5   2        3.65        4.43        0.88 o
  10   5   2       -1.10        1.10        1.81 o
   0   6   2       11.90        7.60        0.90 o
   1   6   2      232.40      229.82        4.23 o
   2   6   2        1.75        2.18        0.63 o
   3   6   2        6.00        5.60        0.71 o
   4   6   2       47.60       44.80        1.34 o
   5   6   2       14.40       17.22        1.03 o
   6   6   2      204.00      198.32        4.37 o
   7   6   2       46.65       48.29        1.43 o
   8   6   2       46.75       45.02        1.64 o
   9   6   2        4.85        7.79        1.35 o
   0   7   2      447.60      452.49        9.50 o
   1   7   2       41.90       35.63        1.38 o
   2   7   2      395.20      389.36        7.39 o
   3   7   2       76.45       75.78        1.91 o
   4   7   2       46.45       47.57        1.49 o
   5   7   2       24.05       23.20        1.17 o
   6   7   2      115.10      113.23        2.93 o
   7   7   2       20.45       20.13        1.03 o
   8   7   2       10.90       11.50        1.04 o
   9   7   2       21.75       25.37        2.48 o
   0   8   2      499.20      488.01       11.20 o
   1   8   2      338.60      326.66        6.67 o
   2   8   2      207.05      201.51        5.04 o
   3   8   2      137.25      141.56        2.73 o
   4   8   2      166.15      160.82        3.89 o
   5   8   2       32.70       35.27        1.43 o
   6   8   2        4.25        6.43        0.89 o
   7   8   2      128.65      123.12        4.10 o
   8   8   2        4.30        3.52        1.66 o
   0   9   2       19.90       21.48        1.10 o
   1   9   2      186.65      184.24        4.08 o
   2   9   2       84.95       83.96        2.34 o
   3   9   2      313.95      301.82        6.60 o
   4   9   2       -0.30        0.02        0.74 o
   5   9   2      374.40      338.21        8.89 o
   6   9   2       10.50       11.65        1.33 o
   7   9   2        0.70        0.97        2.53 o
   8   9   2       -0.75        1.53        2.53 o
   0  10   2        9.30        9.76        0.90 o
   1  10   2       13.95       12.32        1.01 o
   2  10   2        0.00        0.57        0.01 o
   3  10   2       70.65       73.47        2.13 o
   4  10   2       91.40       87.51        2.98 o
   5  10   2       23.55       23.59        1.74 o
   6  10   2       31.60       28.07        2.68 o
   7  10   2       15.55       20.38        2.86 o
   0  11   2       35.50       39.19        1.70 o
   1  11   2       29.90       31.33        1.53 o
   2  11   2       27.10       29.29        1.30 o
   3  11   2       37.10       39.40        2.10 o
   4  11   2       29.85       27.74        2.02 o
   5  11   2        8.80        9.78        1.49 o
   6  11   2        7.45       11.27        2.21 o
   0  12   2      145.00      122.61       11.60 o
   1  12   2        5.25        5.99        1.31 o
   2  12   2        3.10        2.38        1.92 o
   3  12   2       12.90       13.99        1.77 o
   4  12   2       25.05       29.53        2.52 o
   0  13   2       24.90       22.44        3.30 o
   1  13   2        9.75        9.82        2.38 o
   2  13   2        2.20        1.28        3.26 o
   1   0   3     2462.70     2792.46       55.20 o
   2   0   3     2922.20     3107.86       50.50 o
   3   0   3      138.10      139.80        2.50 o
   4   0   3       11.10       13.62        0.80 o
   5   0   3        0.40        0.00        0.76 o
   6   0   3       90.70       87.44        2.20 o
   7   0   3        1.20        0.04        0.90 o
   8   0   3       79.60       84.98        3.00 o
   9   0   3      136.60      124.52        4.90 o
  10   0   3       25.30       23.23        2.80 o
   1   1   3      242.65      264.05        3.58 o
   2   1   3     3391.25     3574.90       48.34 o
   3   1   3       37.55       36.56        0.81 o
   4   1   3      983.90      966.31       11.00 o
   5   1   3      167.80      170.48        2.41 o
   6   1   3      194.35      189.44        2.72 o
   7   1   3      172.90      168.18        2.83 o
   8   1   3       80.55       74.84        1.98 o
   9   1   3        8.20        9.70        0.88 o
  10   1   3       30.85       32.21        1.91 o
   0   2   3      394.00      430.41        8.90 o
   1   2   3      242.55      250.47        3.86 o
   2   2   3      248.50      254.27        4.39 o
   3   2   3     1311.15     1246.40       14.71 o
   4   2   3        0.65        0.98        0.61 o
   5   2   3      123.50      124.29        1.80 o
   6   2   3       32.35       35.26        0.97 o
   7   2   3       25.85       25.12        0.86 o
   8   2   3       39.75       42.21        1.31 o
   9   2   3        9.95        9.30        0.96 o
  10   2   3       20.25       19.00        2.40 o
   0   3   3     1254.20     1330.53       27.10 o
   1   3   3     1031.70     1092.73       15.45 o
   2   3   3      429.80      427.95        7.23 o
   3   3   3      954.95      944.98       12.67 o
   4   3   3      356.15      331.18        4.39 o
   5   3   3       10.05       11.88        0.49 o
   6   3   3       84.00       79.80        1.59 o
   7   3   3      136.30      127.90        2.51 o
   8   3   3       35.85       37.98        1.17 o
   9   3   3       10.40       11.17        0.90 o
  10   3   3       -0.70        1.21        0.96 o
   0   4   3     2642.60     2736.92       47.60 o
   1   4   3      365.50      368.43        6.16 o
   2   4   3      524.75      521.21        8.58 o
   3   4   3      150.55      152.07        2.17 o
   4   4   3       13.80       13.24        0.81 o
   5   4   3      261.75      262.23        3.63 o
   6   4   3       65.10       63.79        1.22 o
   7   4   3       73.15       74.26        1.63 o
   8   4   3       23.60       23.38        0.96 o
   9   4   3       15.70       13.34        1.13 o
  10   4   3       77.55       72.62        3.66 o
   0   5   3      372.50      342.08        7.70 o
   1   5   3      121.60      136.64        2.30 o
   2   5   3      135.00      149.23        2.41 o
   3   5   3       10.80        8.81        0.78 o
   4   5   3      294.05      284.70        4.22 o
   5   5   3      175.10      179.25        3.10 o
   6   5   3       10.40       11.03        0.74 o
   7   5   3       76.25       74.48        1.62 o
   8   5   3        2.85        2.38        0.74 o
   9   5   3        9.00       10.18        1.10 o
  10   5   3        4.85        5.04        1.77 o
   0   6   3        5.80        4.88        0.60 o
   1   6   3       32.85       31.81        1.17 o
   2   6   3       49.05       54.30        1.35 o
   3   6   3      156.00      156.05        2.83 o
   4   6   3       23.00       22.43        0.93 o
   5   6   3      336.45      331.29        5.92 o
   6   6   3       78.05       74.94        1.86 o
   7   6   3       72.10       69.94        1.75 o
   8   6   3       16.40       15.82        1.05 o
   9   6   3        3.30        2.71        1.21 o
   0   7   3      318.90      321.91        7.70 o
   1   7   3      357.40      355.16        6.51 o
   2   7   3        9.20       10.96        0.74 o
   3   7   3       31.40       27.77        1.17 o
   4   7   3      130.60      131.17        2.66 o
   5   7   3      139.55      140.71        3.16 o
   6   7   3       22.25       20.40        1.15 o
   7   7   3        0.35        1.71        1.09 o
   8   7   3       16.05       19.86        1.45 o
   9   7   3        0.35        2.33        1.37 o
   0   8   3      219.10      235.65        5.50 o
   1   8   3       68.85       74.90        2.09 o
   2   8   3      119.50      124.26        2.94 o
   3   8   3       45.70       44.13        1.67 o
   4   8   3       12.20        8.26        0.99 o
   5   8   3       48.50       47.97        1.61 o
   6   8   3       51.90       55.46        1.79 o
   7   8   3       41.90       40.29        1.86 o
   8   8   3       33.10       32.42        2.02 o
   0   9   3      118.80      118.19        3.60 o
   1   9   3       45.30       47.40        1.71 o
   2   9   3      499.30      496.15       12.31 o
   3   9   3        6.20        8.50        0.75 o
   4   9   3       87.10       92.83        2.30 o
   5   9   3       80.35       77.81        2.28 o
   6   9   3       57.10       52.31        1.96 o
   7   9   3        4.25        7.95        2.37 o
   8   9   3        8.65        8.64        2.21 o
   0  10   3      162.70      176.53        5.10 o
   1  10   3       19.95       21.53        1.17 o
   2  10   3       21.60       24.54        1.25 o
   3  10   3      168.95      161.98        4.33 o
   4  10   3        1.65        3.89        0.64 o
   5  10   3        2.80        3.20        1.08 o
   6  10   3        3.80        3.99        1.74 o
   7  10   3        1.05        0.39        3.18 o
   0  11   3        5.70        3.03        1.40 o
   1  11   3       25.20       24.60        1.60 o
   2  11   3       32.85       32.51        1.59 o
   3  11   3       14.05       17.57        1.37 o
   4  11   3        8.30       10.19        1.35 o
   5  11   3       17.00       15.99        2.47 o
   6  11   3       28.40       28.67        3.64 o
   0  12   3       33.70       20.44        4.90 o
   1  12   3       15.75       13.91        2.28 o
   2  12   3       -2.90        1.72        1.94 o
   3  12   3        1.80        2.02        2.77 o
   4  12   3       20.15       20.96        2.30 o
   0  13   3       26.50       28.83        5.40 o
   1  13   3       37.60       34.77        3.61 o
   2  13   3       97.20       75.64       10.60 o
   0   0   4     1632.10     1782.63       41.40 o
   1   0   4        2.90        3.47        0.60 o
   2   0   4      568.00      616.09       10.20 o
   3   0   4      506.90      496.45        8.90 o
   4   0   4      296.00      284.94        5.10 o
   5   0   4      229.00      225.44        4.10 o
   6   0   4      192.80      184.84        4.00 o
   7   0   4        3.50        3.43        0.90 o
   8   0   4      222.70      214.69        7.40 o
   9   0   4       54.70       55.67        2.60 o
  10   0   4        4.20        0.95        2.00 o
   0   1   4      901.80      975.39       18.80 o
   1   1   4      227.35      257.95        3.69 o
   2   1   4      268.75      280.72        3.54 o
   3   1   4      294.95      298.42        4.26 o
   4   1   4      554.05      540.28        6.80 o
   5   1   4       90.10       86.27        1.45 o
   6   1   4      174.15      174.67        2.55 o
   7   1   4       29.70       31.12        1.06 o
   8   1   4       64.00       66.39        1.73 o
   9   1   4       17.10       19.68        1.24 o
  10   1   4       -0.65        2.53        1.30 o
   0   2   4       65.60       57.29        1.70 o
   1   2   4      299.35      315.93        5.19 o
   2   2   4      411.30      418.03        5.45 o
   3   2   4      369.85      382.79        5.26 o
   4   2   4      512.60      497.43        6.86 o
   5   2   4       70.05       71.18        1.31 o
   6   2   4      180.10      176.12        2.72 o
   7   2   4       36.25       39.93        1.17 o
   8   2   4       39.75       39.21        1.21 o
   9   2   4       12.80       15.79        1.03 o
  10   2   4       10.20       11.49        1.49 o
   0   3   4      665.00      662.64       15.00 o
   1   3   4     1015.50      998.15       15.06 o
   2   3   4      524.85      509.31        9.00 o
   3   3   4      174.75      173.51        2.91 o
   4   3   4       26.05       22.87        0.81 o
   5   3   4       27.70       29.76        0.89 o
   6   3   4      219.65      210.66        3.33 o
   7   3   4      168.90      173.08        3.01 o
   8   3   4      157.85      145.15        2.90 o
   9   3   4       98.15       89.81        2.79 o
  10   3   4       15.05       15.23        2.17 o
   0   4   4      218.40      212.28        4.70 o
   1   4   4     1642.80     1594.06       22.64 o
   2   4   4      575.05      566.39       10.09 o
   3   4   4      257.40      246.72        3.73 o
   4   4   4       21.40       23.14        0.85 o
   5   4   4       86.40       84.35        1.54 o
   6   4   4      220.80      221.12        3.20 o
   7   4   4       66.90       69.85        1.64 o
   8   4   4      107.35      108.84        2.37 o
   9   4   4        3.25        4.90        0.75 o
  10   4   4        2.50        1.39        1.42 o
   0   5   4      517.10      495.58       13.40 o
   1   5   4      495.05      472.99        8.14 o
   2   5   4      510.60      523.26        8.34 o
   3   5   4      207.05      206.42        3.15 o
   4   5   4      130.90      133.23        2.47 o
   5   5   4      105.05      107.36        2.02 o
   6   5   4      195.25      196.54        3.17 o
   7   5   4      151.05      145.94        2.96 o
   8   5   4       18.20       15.55        1.11 o
   9   5   4        5.30        6.30        0.96 o
  10   5   4       23.50       23.58        2.76 o
   0   6   4      171.00      193.42        7.00 o
   1   6   4       60.40       58.28        1.49 o
   2   6   4      292.40      296.07        5.76 o
   3   6   4      498.95      460.65        8.12 o
   4   6   4      161.55      157.94        3.05 o
   5   6   4      171.50      174.79        3.15 o
   6   6   4       32.20       34.23        1.01 o
   7   6   4        4.80        6.42        0.72 o
   8   6   4       -0.20        0.80        0.70 o
   9   6   4        2.95        2.40        1.31 o
   0   7   4       18.60       15.79        1.30 o
   1   7   4       35.60       37.85        1.38 o
   2   7   4      131.15      128.58        2.98 o
   3   7   4        7.55        7.22        0.89 o
   4   7   4       76.30       76.57        2.06 o
   5   7   4      113.00      113.16        2.87 o
   6   7   4      133.70      117.58        3.14 o
   7   7   4       15.25       16.54        1.05 o
   8   7   4       63.10       62.95        2.62 o
   9   7   4       19.10       17.92        2.53 o
   0   8   4      166.00      159.78        5.80 o
   1   8   4      242.35      236.20        5.02 o
   2   8   4       76.95       77.65        2.13 o
   3   8   4       73.05       80.87        1.91 o
   4   8   4        6.90        8.41        0.86 o
   5   8   4       29.45       29.85        1.33 o
   6   8   4       15.80       14.11        1.17 o
   7   8   4       73.50       73.10        2.81 o
   8   8   4       23.30       27.55        1.91 o
   0   9   4       -0.70        0.07        1.51 o
   1   9   4      204.95      194.57        5.51 o
   2   9   4       55.25       60.66        1.91 o
   3   9   4       66.55       65.78        1.95 o
   4   9   4      136.25      128.52        3.12 o
   5   9   4       39.15       36.73        1.65 o
   6   9   4       22.20       20.18        1.52 o
   7   9   4       16.40       17.46        1.59 o
   0  10   4        2.00        3.80        1.00 o
   1  10   4       12.15       17.15        1.00 o
   2  10   4       15.65       14.54        1.49 o
   3  10   4      124.40      114.47        3.16 o
   4  10   4       28.40       28.50        1.32 o
   5  10   4       22.50       20.65        1.39 o
   6  10   4       15.05       21.78        2.02 o
   7  10   4        1.15        1.56        2.54 o
   0  11   4        1.60        2.86        1.40 o
   1  11   4        8.70       11.24        1.25 o
   2  11   4       12.00       13.32        1.28 o
   3  11   4        4.05        3.60        1.03 o
   4  11   4       13.25       16.02        1.82 o
   5  11   4       21.90       24.75        2.40 o
   0  12   4       27.70       26.95        4.50 o
   1  12   4        5.80        7.22        1.78 o
   2  12   4       54.15       53.00        3.76 o
   3  12   4       28.90       29.43        3.11 o
   4  12   4        8.55        4.51        2.25 o
   0  13   4       -6.90        1.87        4.50 o
   1  13   4       39.35       39.54        4.18 o
   1   0   5     3346.70     3489.86       66.10 o
   2   0   5       61.80       57.04        1.50 o
   3   0   5     1765.20     1742.68       28.90 o
   4   0   5      131.90      146.21        2.60 o
   5   0   5      471.30      428.09        8.30 o
   6   0   5       78.10       76.21        2.20 o
   7   0   5      285.80      274.28        6.90 o
   8   0   5       36.70       40.41        1.90 o
   9   0   5       25.90       28.42        2.20 o
  10   0   5       15.50       18.32        2.50 o
   0   1   5      274.20      294.75        6.00 o
   1   1   5       97.55       97.57        1.63 o
   2   1   5      312.75      320.51        4.10 o
   3   1   5      164.30      162.14        2.59 o
   4   1   5      145.05      140.55        2.16 o
   5   1   5      542.15      513.29        6.31 o
   6   1   5      229.45      216.70        3.71 o
   7   1   5      239.50      228.91        4.50 o
   8   1   5       70.65       67.61        1.91 o
   9   1   5       39.40       38.77        1.75 o
  10   1   5        2.35        6.03        2.14 o
   0   2   5       88.20       69.73        2.80 o
   1   2   5       50.30       45.60        1.26 o
   2   2   5      466.20      457.15        5.87 o
   3   2   5      429.65      417.21        5.98 o
   4   2   5      522.25      505.67        7.18 o
   5   2   5      203.55      197.18        2.97 o
   6   2   5      193.80      189.69        3.11 o
   7   2   5       20.15       21.18        0.82 o
   8   2   5        4.25        7.19        0.81 o
   9   2   5       24.25       27.16        1.42 o
  10   2   5        6.30        5.83        1.49 o
   0   3   5        4.00        2.81        0.80 o
   1   3   5      539.90      526.61        9.20 o
   2   3   5      372.75      349.85        5.55 o
   3   3   5       15.45       17.91        0.83 o
   4   3   5       10.65        9.20        0.61 o
   5   3   5       84.40       84.37        1.80 o
   6   3   5       26.40       28.32        0.93 o
   7   3   5       90.70       91.23        1.88 o
   8   3   5       27.15       28.24        1.07 o
   9   3   5       18.90       16.80        1.42 o
  10   3   5        0.55        1.35        2.17 o
   0   4   5        1.50        1.94        0.70 o
   1   4   5      136.00      127.28        2.26 o
   2   4   5      163.60      156.18        3.09 o
   3   4   5      115.80      111.67        2.34 o
   4   4   5      132.95      131.30        2.20 o
   5   4   5       37.65       35.44        1.04 o
   6   4   5       27.00       30.27        1.08 o
   7   4   5       81.80       81.64        1.92 o
   8   4   5       45.45       45.08        1.60 o
   9   4   5        0.65        1.19        1.51 o
  10   4   5       25.60       29.10        2.59 o
   0   5   5       28.40       34.38        1.30 o
   1   5   5       32.95       36.65        1.00 o
   2   5   5       97.35      103.91        2.07 o
   3   5   5       54.35       48.65        1.48 o
   4   5   5       33.75       30.26        1.05 o
   5   5   5       16.40       19.47        0.87 o
   6   5   5      185.35      181.70        3.31 o
   7   5   5        0.10        0.10        0.36 o
   8   5   5        6.05        6.71        1.10 o
   9   5   5        6.55        8.10        1.31 o
   0   6   5        2.70        3.23        1.00 o
   1   6   5       11.60       12.18        0.68 o
   2   6   5      212.75      216.33        3.98 o
   3   6   5      147.05      154.25        2.77 o
   4   6   5      116.95      121.42        2.32 o
   5   6   5       41.90       41.81        1.39 o
   6   6   5      178.60      178.42        3.93 o
   7   6   5        6.90        6.86        0.85 o
   8   6   5        4.50        5.07        1.05 o
   9   6   5        5.50        5.94        2.02 o
   0   7   5        2.00        0.76        0.90 o
   1   7   5       62.60       64.14        1.71 o
   2   7   5       64.25       64.70        2.06 o
   3   7   5       35.95       38.08        1.27 o
   4   7   5       10.50       12.11        0.89 o
   5   7   5       28.75       28.48        1.30 o
   6   7   5       10.25        8.70        0.93 o
   7   7   5        0.70        0.27        0.75 o
   8   7   5       34.55       33.90        2.16 o
   0   8   5      210.90      221.91        7.50 o
   1   8   5      125.45      122.89        3.50 o
   2   8   5       12.10       14.05        1.10 o
   3   8   5       17.15       16.53        1.03 o
   4   8   5       35.40       38.99        1.46 o
   5   8   5       20.35       22.33        1.39 o
   6   8   5       10.10       11.10        1.12 o
   7   8   5      102.45       97.07        3.72 o
   8   8   5       36.65       37.67        2.30 o
   0   9   5      123.90      134.67        7.50 o
   1   9   5      343.90      360.58        8.50 o
   2   9   5       41.40       43.37        1.70 o
   3   9   5      445.75      426.25        9.45 o
   4   9   5        1.05        0.29        0.67 o
   5   9   5       39.70       37.70        1.64 o
   6   9   5       25.95       25.30        1.92 o
   7   9   5        4.85        4.51        1.84 o
   0  10   5        7.50       10.67        1.90 o
   1  10   5       30.15       33.25        2.40 o
   2  10   5       60.15       63.56        2.05 o
   3  10   5       60.20       59.19        2.02 o
   4  10   5       55.35       56.94        2.03 o
   5  10   5       13.30       15.92        1.48 o
   6  10   5       12.55       12.06        1.84 o
   0  11   5        1.40        0.48        1.80 o
   1  11   5       42.55       39.44        2.13 o
   2  11   5       39.25       36.93        2.23 o
   3  11   5       20.00       22.84        1.54 o
   4  11   5        2.85        4.96        1.75 o
   5  11   5        8.60       10.43        1.39 o
   0  12   5        2.10        1.45        3.00 o
   1  12   5        4.05        3.38        1.99 o
   2  12   5        3.30        8.65        2.01 o
   3  12   5       -0.35        2.96        2.76 o
   0   0   6       62.30       65.03        2.40 o
   1   0   6       19.90       14.06        1.10 o
   2   0   6       29.30       33.64        1.20 o
   3   0   6      167.40      167.81        3.40 o
   4   0   6      514.10      475.87        8.40 o
   5   0   6       -0.70        0.08        1.34 o
   6   0   6       89.60       96.93        2.60 o
   7   0   6       58.30       54.48        2.20 o
   8   0   6       68.10       69.81        2.90 o
   9   0   6       30.80       31.92        2.50 o
  10   0   6       -0.40        1.05        3.92 o
   0   1   6      905.40      860.57       24.10 o
   1   1   6      127.95      128.55        2.09 o
   2   1   6      343.70      313.93        4.45 o
   3   1   6      161.65      157.84        2.55 o
   4   1   6      174.05      176.13        2.65 o
   5   1   6       89.95       88.79        1.70 o
   6   1   6       72.75       75.26        1.70 o
   7   1   6       36.80       38.82        1.31 o
   8   1   6       15.65       15.47        1.10 o
   9   1   6       11.40       12.18        1.20 o
  10   1   6       18.20       23.20        2.30 o
   0   2   6      718.90      670.57       14.50 o
   1   2   6      171.20      174.92        2.95 o
   2   2   6       68.45       70.06        1.50 o
   3   2   6       73.80       75.90        1.31 o
   4   2   6       38.00       41.15        1.34 o
   5   2   6       89.50       92.61        1.91 o
   6   2   6       21.55       22.41        0.99 o
   7   2   6      106.55      102.63        2.13 o
   8   2   6        9.65       10.86        1.03 o
   9   2   6        4.50        6.29        1.24 o
  10   2   6        5.20        6.87        1.67 o
   0   3   6      407.30      400.13        8.60 o
   1   3   6      796.15      759.38       13.24 o
   2   3   6      392.30      399.69        6.59 o
   3   3   6      376.05      355.25        5.13 o
   4   3   6        7.00        8.12        0.69 o
   5   3   6      201.45      198.07        3.66 o
   6   3   6      349.50      339.69        6.15 o
   7   3   6      415.25      400.92        8.02 o
   8   3   6       52.95       55.75        1.58 o
   9   3   6       29.45       27.60        1.77 o
  10   3   6        4.15        0.99        2.42 o
   0   4   6       25.40       21.46        1.30 o
   1   4   6      289.40      282.65        4.53 o
   2   4   6     1121.35     1082.64       16.51 o
   3   4   6      140.50      136.36        2.59 o
   4   4   6       53.50       56.72        1.25 o
   5   4   6       20.80       24.85        0.92 o
   6   4   6      209.70      216.34        3.82 o
   7   4   6      171.45      170.04        4.16 o
   8   4   6       82.75       83.46        2.52 o
   9   4   6        0.75        2.28        1.07 o
   0   5   6       94.00      104.37        2.60 o
   1   5   6       29.80       30.07        0.99 o
   2   5   6      404.60      377.66        6.86 o
   3   5   6       81.60       92.77        2.07 o
   4   5   6      121.10      119.57        2.24 o
   5   5   6      213.60      209.41        3.83 o
   6   5   6      120.55      118.09        2.51 o
   7   5   6      118.25      123.13        2.70 o
   8   5   6        6.45        8.55        1.01 o
   9   5   6        5.50        6.42        1.53 o
   0   6   6       63.90       60.47        2.20 o
   1   6   6       41.35       41.12        1.32 o
   2   6   6      212.95      210.76        4.23 o
   3   6   6      506.30      446.66        8.50 o
   4   6   6       42.35       41.56        1.32 o
   5   6   6       19.10       21.83        0.96 o
   6   6   6        3.60        4.92        0.97 o
   7   6   6       19.15       24.20        1.41 o
   8   6   6       12.30       12.84        1.49 o
   9   6   6        4.45        1.39        2.21 o
   0   7   6       98.20      109.92        3.50 o
   1   7   6      146.70      146.23        3.61 o
   2   7   6       33.05       35.54        1.36 o
   3   7   6      419.05      437.63        7.72 o
   4   7   6       25.90       24.04        1.22 o
   5   7   6       17.00       15.57        1.17 o
   6   7   6        8.20       11.13        0.83 o
   7   7   6       89.60       87.74        2.73 o
   8   7   6       33.10       32.52        2.12 o
   0   8   6       10.50       11.34        1.40 o
   1   8   6       16.20       17.95        1.04 o
   2   8   6      134.30      128.50        3.75 o
   3   8   6       37.25       40.69        1.49 o
   4   8   6       22.00       17.64        1.32 o
   5   8   6       18.60       19.24        1.24 o
   6   8   6        9.55       14.53        1.28 o
   7   8   6        3.95        6.63        1.34 o
   8   8   6       14.15       14.22        1.98 o
   0   9   6       87.60       77.39        4.00 o
   1   9   6       57.15       57.94        2.98 o
   2   9   6      240.85      229.40        6.04 o
   3   9   6      135.20      138.11        3.43 o
   4   9   6        9.70       12.10        1.07 o
   5   9   6        5.25        5.13        1.25 o
   6   9   6        1.40        1.42        1.23 o
   7   9   6        8.85        8.28        2.33 o
   0  10   6        4.90        3.12        2.40 o
   1  10   6       30.80       31.36        2.06 o
   2  10   6        5.55        3.93        1.03 o
   3  10   6       13.55       11.72        1.20 o
   4  10   6        2.30        0.04        1.83 o
   5  10   6       -0.30        1.29        1.77 o
   6  10   6        5.50        5.17        2.02 o
   0  11   6       42.70       44.40        3.40 o
   1  11   6       23.30       23.52        2.42 o
   2  11   6        9.50        7.01        2.05 o
   3  11   6       19.65       18.39        1.35 o
   4  11   6        7.75        9.10        1.58 o
   5  11   6        5.00        5.39        2.32 o
   0  12   6       15.60        9.36        3.70 o
   1  12   6        4.90        4.02        2.30 o
   2  12   6        8.70        8.18        2.26 o
   3  12   6       46.90       55.44        6.50 o
   1   0   7      428.90      417.84        9.20 o
   2   0   7     1295.50     1235.17       22.40 o
   3   0   7      111.50      113.36        2.60 o
   4   0   7      185.20      178.16        4.30 o
   5   0   7        4.60        6.45        0.50 o
   6   0   7     1393.80     1271.24       33.10 o
   7   0   7       66.30       66.55        2.40 o
   8   0   7      138.40      142.29        4.90 o
   9   0   7        6.90        3.23        3.10 o
  10   0   7        2.20        6.33        2.20 o
   0   1   7        1.00        1.74        1.80 o
   1   1   7      513.20      506.27        7.19 o
   2   1   7       57.55       56.04        1.27 o
   3   1   7      525.85      509.13        7.45 o
   4   1   7      255.40      243.54        4.28 o
   5   1   7       56.35       59.02        1.36 o
   6   1   7      259.20      251.83        5.09 o
   7   1   7        6.75        7.54        0.81 o
   8   1   7       24.50       26.96        1.35 o
   9   1   7       17.75       16.56        1.79 o
  10   1   7        9.70       10.08        2.27 o
   0   2   7      262.20      245.94        6.10 o
   1   2   7      328.40      317.29        4.74 o
   2   2   7       82.70       86.23        1.59 o
   3   2   7        7.55        6.71        0.57 o
   4   2   7      101.55      100.65        2.14 o
   5   2   7       61.05       65.09        1.46 o
   6   2   7      162.25      159.36        2.95 o
   7   2   7      193.75      179.52        4.42 o
   8   2   7        8.45       13.65        1.17 o
   9   2   7        2.20        3.32        1.52 o
  10   2   7        3.55        1.10        1.56 o
   0   3   7      266.20      282.39        6.30 o
   1   3   7       74.10       72.50        1.78 o
   2   3   7        9.50       13.01        0.86 o
   3   3   7      203.20      210.40        3.68 o
   4   3   7       65.50       63.86        1.57 o
   5   3   7       32.95       36.18        1.20 o
   6   3   7       21.60       19.30        1.05 o
   7   3   7        6.70        6.89        0.82 o
   8   3   7        3.85        3.90        0.78 o
   9   3   7        5.80        4.90        1.13 o
   0   4   7        1.80        6.09        0.80 o
   1   4   7       34.50       34.37        1.10 o
   2   4   7      199.55      194.10        3.91 o
   3   4   7      128.10      126.25        2.26 o
   4   4   7       33.95       36.51        1.22 o
   5   4   7       65.55       71.19        1.82 o
   6   4   7       13.70       16.84        0.89 o
   7   4   7        3.65        2.57        0.83 o
   8   4   7        2.05        1.19        0.92 o
   9   4   7        2.50        5.71        1.94 o
   0   5   7       43.70       40.20        1.80 o
   1   5   7      439.00      414.86        7.00 o
   2   5   7       45.60       40.77        1.32 o
   3   5   7        1.95        0.86        1.15 o
   4   5   7      105.90      111.10        2.30 o
   5   5   7       20.95       21.00        1.01 o
   6   5   7      100.70      106.74        2.22 o
   7   5   7       88.15       85.40        2.57 o
   8   5   7       17.20       19.67        1.31 o
   9   5   7        1.60        5.62        1.53 o
   0   6   7       58.90       63.91        2.30 o
   1   6   7      276.90      262.71        4.95 o
   2   6   7      107.95      112.12        2.77 o
   3   6   7       17.65       14.62        1.21 o
   4   6   7      289.95      282.02        5.40 o
   5   6   7      153.85      157.15        2.99 o
   6   6   7       20.35       19.63        1.03 o
   7   6   7        7.20        9.95        1.21 o
   8   6   7       51.85       47.31        2.58 o
   0   7   7       57.20       56.41        2.70 o
   1   7   7       25.75       22.78        1.29 o
   2   7   7       10.75       11.73        0.93 o
   3   7   7      102.90      104.75        2.66 o
   4   7   7       76.85       87.33        2.02 o
   5   7   7        8.40        8.93        0.95 o
   6   7   7       28.95       33.34        1.23 o
   7   7   7       65.60       59.69        3.39 o
   8   7   7       10.80       13.11        1.66 o
   0   8   7        1.30        0.66        1.00 o
   1   8   7       16.80       17.52        1.04 o
   2   8   7      231.20      234.88        6.14 o
   3   8   7       20.60       22.32        1.24 o
   4   8   7       13.50       15.00        1.10 o
   5   8   7       80.50       77.39        2.66 o
   6   8   7       34.60       33.90        1.76 o
   7   8   7        3.25        0.21        1.98 o
   0   9   7       90.20       89.95        4.00 o
   1   9   7       44.50       39.97        1.81 o
   2   9   7      167.65      169.08        6.42 o
   3   9   7       65.25       71.53        2.13 o
   4   9   7       79.10       84.46        2.48 o
   5   9   7       27.85       28.11        1.87 o
   6   9   7        2.55        2.75        1.52 o
   0  10   7       10.70       12.38        1.40 o
   1  10   7       37.70       33.37        2.64 o
   2  10   7       32.60       42.18        2.40 o
   3  10   7       10.80       10.45        1.20 o
   4  10   7       31.95       29.75        1.93 o
   5  10   7       25.85       25.97        2.00 o
   0  11   7       65.60       61.55        6.60 o
   1  11   7       12.75       12.93        2.58 o
   2  11   7       28.25       27.37        2.40 o
   3  11   7        7.85       12.59        1.45 o
   4  11   7       13.80       15.64        2.40 o
   0  12   7        2.50        0.78        3.10 o
   1  12   7       15.35       14.62        3.72 o
   2  12   7        8.00       11.86        2.44 o
   0   0   8      165.40      158.09        4.80 o
   1   0   8     1524.50     1441.03       32.50 o
   2   0   8       49.80       53.27        1.60 o
   3   0   8        6.40        4.97        0.90 o
   4   0   8        0.10        0.23        0.51 o
   5   0   8      105.00      110.30        3.10 o
   6   0   8      126.30      133.81        4.00 o
   7   0   8       52.50       56.42        2.90 o
   8   0   8       -0.10        0.31        1.01 o
   9   0   8        1.70        0.07        2.10 o
   0   1   8      325.70      338.13        7.50 o
   1   1   8      328.10      313.80        4.82 o
   2   1   8      308.45      307.25        4.49 o
   3   1   8       76.15       79.12        1.70 o
   4   1   8       75.40       79.99        1.74 o
   5   1   8      116.80      109.08        2.41 o
   6   1   8        8.25        8.63        0.70 o
   7   1   8        1.50        2.58        0.88 o
   8   1   8       71.70       80.23        2.58 o
   9   1   8       25.60       26.84        2.23 o
   0   2   8       52.40       51.14        1.80 o
   1   2   8       70.55       67.38        1.56 o
   2   2   8      320.45      298.08        4.96 o
   3   2   8      136.60      137.07        2.27 o
   4   2   8       40.55       43.86        1.24 o
   5   2   8       39.40       37.59        1.43 o
   6   2   8       63.00       63.40        1.86 o
   7   2   8        1.65        2.60        1.31 o
   8   2   8       67.85       72.97        2.65 o
   9   2   8        1.80        2.32        1.68 o
   0   3   8        3.40        3.25        0.80 o
   1   3   8       35.00       32.89        1.26 o
   2   3   8      614.50      600.12       10.58 o
   3   3   8       17.40       16.47        0.99 o
   4   3   8       63.45       64.20        1.59 o
   5   3   8      121.65      122.84        3.02 o
   6   3   8      110.40      116.56        2.56 o
   7   3   8       16.45       20.53        1.07 o
   8   3   8        1.80        4.79        1.17 o
   9   3   8        9.30        7.12        1.89 o
   0   4   8       40.40       29.90        1.70 o
   1   4   8      144.30      149.83        2.76 o
   2   4   8       42.50       40.75        1.46 o
   3   4   8       75.00       70.70        1.81 o
   4   4   8       75.95       78.88        2.00 o
   5   4   8       11.70       11.57        1.03 o
   6   4   8       81.35       81.46        2.31 o
   7   4   8      139.60      135.49        3.30 o
   8   4   8       13.85       15.83        1.49 o
   9   4   8        8.00       12.05        2.49 o
   0   5   8       48.50       50.55        1.90 o
   1   5   8       54.70       58.58        1.41 o
   2   5   8       76.20       77.31        2.07 o
   3   5   8      394.65      401.04        8.62 o
   4   5   8       14.60       11.98        1.17 o
   5   5   8       17.50       19.53        1.04 o
   6   5   8       48.50       51.45        1.55 o
   7   5   8        0.25        0.53        1.84 o
   8   5   8       14.75       17.81        1.59 o
   0   6   8       54.80       56.69        2.20 o
   1   6   8      143.00      134.92        3.04 o
   2   6   8      615.30      577.72       12.08 o
   3   6   8       98.05      101.66        2.66 o
   4   6   8       21.90       24.98        1.05 o
   5   6   8        6.35        8.56        0.83 o
   6   6   8       23.20       24.85        1.28 o
   7   6   8        3.20        5.47        1.23 o
   8   6   8        5.90        3.50        3.17 o
   0   7   8      653.30      643.13       18.20 o
   1   7   8       84.25       84.67        2.42 o
   2   7   8      190.85      197.66        4.90 o
   3   7   8        4.25        3.23        0.97 o
   4   7   8       96.65      107.47        2.42 o
   5   7   8       12.30       12.20        0.89 o
   6   7   8       32.10       33.55        1.68 o
   7   7   8        7.70        4.73        1.67 o
   8   7   8        2.75        3.97        2.30 o
   0   8   8       48.70       44.75        2.50 o
   1   8   8       69.65       74.52        2.33 o
   2   8   8       61.90       59.35        2.27 o
   3   8   8       15.50       16.94        1.27 o
   4   8   8       10.80       11.21        1.08 o
   5   8   8       62.40       59.91        2.45 o
   6   8   8        4.55        6.65        1.49 o
   7   8   8        3.15        0.47        1.59 o
   0   9   8       25.80       22.36        1.90 o
   1   9   8       21.70       20.10        1.32 o
   2   9   8       14.00       12.62        1.83 o
   3   9   8       59.40       59.80        2.19 o
   4   9   8       22.50       21.45        1.75 o
   5   9   8        0.60        2.69        1.85 o
   6   9   8       14.80       14.63        1.86 o
   0  10   8        3.30        2.69        1.20 o
   1  10   8       36.30       28.96        2.27 o
   2  10   8       56.55       51.21        3.36 o
   3  10   8       36.45       37.66        2.30 o
   4  10   8       16.00       14.16        1.53 o
   5  10   8       23.35       22.19        2.06 o
   0  11   8       22.50       31.00        3.90 o
   1  11   8        2.85        9.79        2.43 o
   2  11   8        3.25        3.35        2.07 o
   3  11   8        7.65        9.85        1.66 o
   1   0   9        2.40        1.20        1.00 o
   2   0   9      479.00      454.59        9.70 o
   3   0   9      363.50      351.40        8.50 o
   4   0   9       70.70       76.59        2.40 o
   5   0   9      396.70      369.28       10.70 o
   6   0   9       59.20       49.37        3.10 o
   7   0   9      336.60      323.78       11.60 o
   8   0   9        2.30        2.00        2.10 o
   9   0   9       80.60       69.83        8.40 o
   0   1   9      392.20      347.58        9.00 o
   1   1   9       28.45       30.03        1.03 o
   2   1   9      157.70      147.75        2.94 o
   3   1   9       27.35       26.36        1.03 o
   4   1   9      233.25      223.71        4.51 o
   5   1   9       19.25       20.23        0.93 o
   6   1   9       58.15       62.53        1.67 o
   7   1   9       41.80       44.50        1.85 o
   8   1   9        2.20        1.28        1.31 o
   9   1   9       11.85       14.56        3.14 o
   0   2   9       39.10       41.25        1.70 o
   1   2   9      104.60      104.72        2.02 o
   2   2   9       92.20       81.08        1.95 o
   3   2   9       61.90       67.29        1.52 o
   4   2   9      168.50      172.02        3.36 o
   5   2   9      186.50      172.36        4.09 o
   6   2   9       24.20       24.61        1.18 o
   7   2   9       44.40       44.01        1.42 o
   8   2   9       11.10       11.80        1.49 o
   9   2   9        4.40        8.48        1.84 o
   0   3   9      274.70      286.19        5.90 o
   1   3   9      129.40      125.99        2.45 o
   2   3   9      114.65      115.30        2.41 o
   3   3   9      172.20      153.22        2.97 o
   4   3   9        4.35        4.87        0.67 o
   5   3   9      203.80      192.74        4.78 o
   6   3   9        3.75        4.44        0.75 o
   7   3   9        9.50        7.24        1.12 o
   8   3   9        2.35        3.59        1.38 o
   9   3   9        5.25        5.07        2.71 o
   0   4   9      285.20      279.21        6.10 o
   1   4   9      360.40      365.24        6.17 o
   2   4   9      367.60      339.71        7.28 o
   3   4   9       95.50      104.74        2.27 o
   4   4   9       34.20       27.66        1.44 o
   5   4   9       79.45       79.15        2.27 o
   6   4   9       15.35       18.76        1.20 o
   7   4   9        4.30        5.49        0.98 o
   8   4   9       10.85       11.55        1.52 o
   0   5   9      577.00      569.03       14.40 o
   1   5   9       13.50       13.28        1.03 o
   2   5   9      108.55      106.90        2.26 o
   3   5   9       93.40       93.86        2.84 o
   4   5   9      201.45      198.91        4.67 o
   5   5   9       48.35       50.62        1.68 o
   6   5   9        5.65        6.33        1.15 o
   7   5   9       16.00       13.85        1.48 o
   8   5   9        5.95        7.25        2.19 o
   0   6   9       49.50       47.78        2.20 o
   1   6   9      222.40      223.58        4.67 o
   2   6   9       99.60      104.23        2.55 o
   3   6   9       51.10       52.32        1.84 o
   4   6   9        4.90        5.57        1.01 o
   5   6   9      241.60      237.43        4.79 o
   6   6   9       12.60       15.56        1.30 o
   7   6   9       27.85       24.99        2.23 o
   8   6   9        7.40        6.35        2.41 o
   0   7   9       -1.80        0.10        1.00 o
   1   7   9        1.35        0.96        1.07 o
   2   7   9       74.65       71.41        2.61 o
   3   7   9        7.25        6.40        0.97 o
   4   7   9      102.65       96.34        2.82 o
   5   7   9       31.70       32.43        1.41 o
   6   7   9       21.95       21.23        2.26 o
   7   7   9        1.10        2.49        1.43 o
   0   8   9       24.00       24.19        1.90 o
   1   8   9       57.40       56.09        2.13 o
   2   8   9       45.30       50.12        1.91 o
   3   8   9       64.70       64.07        2.33 o
   4   8   9       84.55       77.82        2.65 o
   5   8   9       33.35       37.04        2.21 o
   6   8   9       74.35       71.20        4.60 o
   0   9   9        4.40        6.92        1.30 o
   1   9   9        2.45        3.97        0.86 o
   2   9   9        1.30        1.35        0.90 o
   3   9   9       20.75       21.27        1.87 o
   4   9   9       15.50       14.84        1.87 o
   5   9   9       17.90       14.85        2.24 o
   0  10   9       -3.00        0.12        1.60 o
   1  10   9        0.95        1.97        1.93 o
   2  10   9        4.30        3.56        1.97 o
   3  10   9        0.75        4.29        1.31 o
   4  10   9        7.65        8.57        1.84 o
   0  11   9        3.50        0.77        3.10 o
   1  11   9       18.90       19.10        3.46 o
   2  11   9       20.25       19.99        3.41 o
   0   0  10      501.20      487.85       22.10 o
   1   0  10       17.00       20.83        1.70 o
   2   0  10      103.80       92.94        3.60 o
   3   0  10        2.20        1.15        1.00 o
   4   0  10       17.00       15.16        1.40 o
   5   0  10       18.00       15.04        1.40 o
   6   0  10       47.20       51.38        2.90 o
   7   0  10       27.00       35.26        2.60 o
   8   0  10        6.40        6.85        3.70 o
   9   0  10       59.50       55.53        7.80 o
   0   1  10        2.20        0.18        1.20 o
   1   1  10      179.20      177.30        3.33 o
   2   1  10        2.70        4.56        0.71 o
   3   1  10        3.90        4.33        0.74 o
   4   1  10      263.30      257.45        5.21 o
   5   1  10       44.15       45.49        1.38 o
   6   1  10       24.90       26.51        1.18 o
   7   1  10       11.25       12.78        1.31 o
   8   1  10       49.85       44.97        4.15 o
   9   1  10       34.20       32.68        4.63 o
   0   2  10       12.50       10.84        1.30 o
   1   2  10      170.90      167.24        3.23 o
   2   2  10       87.60       96.30        2.02 o
   3   2  10       78.10       76.52        1.98 o
   4   2  10       16.75       15.20        1.06 o
   5   2  10       45.45       44.42        1.64 o
   6   2  10       16.60       20.15        1.11 o
   7   2  10       14.95       14.68        1.08 o
   8   2  10        2.25        4.60        2.23 o
   0   3  10       60.80       64.88        2.10 o
   1   3  10       44.05       45.31        1.38 o
   2   3  10      189.60      186.24        3.79 o
   3   3  10       12.35       14.31        0.96 o
   4   3  10      138.60      140.28        3.22 o
   5   3  10        6.35        8.78        1.10 o
   6   3  10      117.60      121.81        3.22 o
   7   3  10        6.95        8.83        1.49 o
   8   3  10        0.50        1.00        1.59 o
   0   4  10        5.90        5.65        1.00 o
   1   4  10       53.55       55.76        1.48 o
   2   4  10       18.85       18.13        1.10 o
   3   4  10       91.90       91.93        2.19 o
   4   4  10       93.55       94.02        2.34 o
   5   4  10       14.65       13.39        1.36 o
   6   4  10       52.30       55.04        2.07 o
   7   4  10        5.90        4.74        1.41 o
   8   4  10       12.85       13.86        1.91 o
   0   5  10        2.00        0.14        1.40 o
   1   5  10      231.15      219.62        4.46 o
   2   5  10      103.15      109.48        2.44 o
   3   5  10       27.65       28.20        1.35 o
   4   5  10       10.50       11.60        1.18 o
   5   5  10       16.90       19.74        1.35 o
   6   5  10       11.30       10.66        1.60 o
   7   5  10        5.05        4.02        1.41 o
   8   5  10        4.20       10.25        2.55 o
   0   6  10       84.80       78.53        4.30 o
   1   6  10      216.20      204.34        4.92 o
   2   6  10       45.15       45.94        1.52 o
   3   6  10      114.50      119.17        3.07 o
   4   6  10        0.50        1.74        1.38 o
   5   6  10        0.80        0.36        1.22 o
   6   6  10        2.00        1.63        1.89 o
   7   6  10        7.95        7.55        2.39 o
   0   7  10        5.30        4.40        1.30 o
   1   7  10       24.65       26.30        1.34 o
   2   7  10       36.15       41.20        1.72 o
   3   7  10       12.05       10.33        1.11 o
   4   7  10        1.45        2.47        0.64 o
   5   7  10        8.90        9.37        1.43 o
   6   7  10        6.60        2.35        2.61 o
   0   8  10       39.50       35.63        2.70 o
   1   8  10       13.30       14.02        1.17 o
   2   8  10       -0.40        1.27        1.19 o
   3   8  10        4.55        4.27        0.93 o
   4   8  10        6.25        4.28        1.49 o
   5   8  10       51.80       45.98        3.08 o
   6   8  10       41.95       38.49        3.91 o
   0   9  10       10.30        8.56        1.90 o
   1   9  10        1.40        0.93        1.25 o
   2   9  10        1.45        1.05        0.97 o
   3   9  10       16.10       16.36        1.70 o
   4   9  10      166.55      156.61        6.79 o
   5   9  10       15.40       14.60        2.98 o
   0  10  10      110.30      100.56       10.30 o
   1  10  10       16.10       17.84        2.51 o
   2  10  10       14.05       14.35        2.25 o
   3  10  10       91.45       85.41        4.96 o
   1   0  11       28.10       26.65        2.40 o
   2   0  11       23.60       18.62        1.80 o
   3   0  11      211.00      192.89        6.70 o
   4   0  11        1.10        0.81        1.20 o
   5   0  11       71.00       66.61        3.00 o
   6   0  11        0.00        0.09        0.01 o
   7   0  11        2.00        0.00        2.20 o
   8   0  11        8.30        8.11        3.90 o
   0   1  11        1.60        0.72        1.20 o
   1   1  11      153.95      145.70        3.66 o
   2   1  11      111.90      108.41        2.66 o
   3   1  11       23.90       24.75        1.24 o
   4   1  11        8.65       10.49        0.85 o
   5   1  11        8.60       10.04        0.81 o
   6   1  11        5.30        5.44        0.90 o
   7   1  11        3.70        3.53        1.63 o
   8   1  11       21.15       21.86        3.19 o
   0   2  11      122.50      123.61        4.10 o
   1   2  11       15.85       14.09        1.03 o
   2   2  11       38.50       35.71        1.38 o
   3   2  11       78.80       77.24        2.13 o
   4   2  11       44.15       47.70        1.52 o
   5   2  11       31.35       28.93        1.27 o
   6   2  11        2.90        3.38        1.44 o
   7   2  11        9.15        8.48        2.05 o
   8   2  11       22.25       21.13        3.49 o
   0   3  11      868.80      814.54       20.50 o
   1   3  11       72.65       72.99        1.84 o
   2   3  11      106.50      115.17        3.05 o
   3   3  11      184.05      175.09        3.75 o
   4   3  11       56.55       63.10        2.19 o
   5   3  11       25.75       29.03        1.33 o
   6   3  11       24.90       27.84        1.97 o
   7   3  11        0.80        1.30        1.99 o
   8   3  11       36.70       34.38        3.43 o
   0   4  11       86.10       89.35        2.80 o
   1   4  11      270.25      262.00        4.99 o
   2   4  11      255.90      243.49        4.95 o
   3   4  11       33.20       34.60        1.31 o
   4   4  11       17.70       18.13        1.18 o
   5   4  11       93.30       86.73        3.43 o
   6   4  11        3.10        3.16        1.55 o
   7   4  11       11.10       13.86        1.85 o
   0   5  11      127.40      126.80        3.70 o
   1   5  11      177.75      166.36        3.48 o
   2   5  11       66.80       64.49        1.77 o
   3   5  11       64.55       68.62        1.84 o
   4   5  11       19.85       22.32        1.32 o
   5   5  11       25.85       31.70        1.57 o
   6   5  11        2.00        1.30        1.29 o
   7   5  11       24.75       24.02        3.71 o
   0   6  11      156.50      159.01        4.90 o
   1   6  11        7.05        7.55        0.89 o
   2   6  11       22.05       21.69        1.34 o
   3   6  11        2.75        4.21        1.14 o
   4   6  11       84.55       81.68        2.98 o
   5   6  11        3.25        3.46        1.23 o
   6   6  11        5.30        6.75        2.02 o
   0   7  11      237.70      218.54        8.00 o
   1   7  11       30.95       31.46        1.52 o
   2   7  11       37.75       37.63        1.67 o
   3   7  11        9.60       11.19        1.23 o
   4   7  11        1.55        2.86        1.10 o
   5   7  11        2.50        0.93        1.30 o
   6   7  11        1.00        1.08        1.35 o
   0   8  11        6.60        4.25        1.50 o
   1   8  11        1.65        1.10        1.59 o
   2   8  11       16.00       11.49        1.61 o
   3   8  11       43.25       40.19        2.15 o
   4   8  11       19.65       23.38        2.05 o
   5   8  11       58.25       53.90        4.98 o
   0   9  11       24.50       27.51        2.80 o
   1   9  11        0.85        2.57        1.04 o
   2   9  11        1.50        3.89        1.44 o
   3   9  11        6.60        8.91        1.38 o
   4   9  11       15.70       15.57        2.80 o
   0  10  11        2.10        3.76        3.40 o
   1  10  11        4.35        2.72        2.37 o
   2  10  11        6.05        4.56        2.19 o
   0   0  12       -0.30        1.25        2.19 o
   1   0  12      233.10      212.54        9.30 o
   2   0  12        1.50        1.31        1.30 o
   3   0  12        7.00        8.27        1.60 o
   4   0  12       24.10       25.65        2.00 o
   5   0  12      136.00      135.65        5.30 o
   6   0  12        3.80        3.99        1.10 o
   7   0  12       21.10       22.98        3.70 o
   0   1  12      549.80      511.97       22.40 o
   1   1  12        7.90        9.87        1.08 o
   2   1  12       13.25       12.86        1.03 o
   3   1  12       52.35       51.68        1.85 o
   4   1  12        0.65        2.15        0.97 o
   5   1  12       47.80       48.44        1.74 o
   6   1  12       13.70       13.34        1.40 o
   7   1  12        7.80        5.79        2.55 o
   0   2  12       41.20       38.80        2.60 o
   1   2  12       32.55       28.78        1.52 o
   2   2  12        1.00        1.03        0.97 o
   3   2  12       86.15       86.40        2.45 o
   4   2  12       44.50       45.08        1.59 o
   5   2  12       38.50       42.07        1.67 o
   6   2  12       16.80       16.56        1.77 o
   7   2  12        0.20        2.40        2.74 o
   0   3  12       35.70       37.03        1.90 o
   1   3  12       44.75       46.82        1.63 o
   2   3  12        4.10        3.53        1.04 o
   3   3  12       19.80       19.31        1.25 o
   4   3  12       35.45       36.09        1.59 o
   5   3  12       15.80       17.50        1.35 o
   6   3  12       53.75       52.68        2.84 o
   7   3  12        9.10        9.56        2.12 o
   0   4  12       61.80       66.20        2.50 o
   1   4  12       52.30       55.80        1.56 o
   2   4  12       27.85       26.91        1.49 o
   3   4  12       12.40       14.37        1.03 o
   4   4  12       31.15       30.65        1.41 o
   5   4  12       17.20       21.90        1.70 o
   6   4  12        3.95        3.33        1.61 o
   7   4  12        7.15        7.61        2.26 o
   0   5  12       74.00       70.68        3.20 o
   1   5  12        2.60        1.91        0.85 o
   2   5  12       10.10       10.23        0.99 o
   3   5  12       30.65       31.44        1.45 o
   4   5  12        9.85       11.53        1.57 o
   5   5  12       13.35       13.57        1.70 o
   6   5  12       29.70       20.92        3.48 o
   0   6  12        5.90        5.75        1.50 o
   1   6  12       15.70       14.08        1.13 o
   2   6  12       24.95       28.09        1.34 o
   3   6  12        8.90        9.02        1.03 o
   4   6  12       33.20       30.92        2.09 o
   5   6  12        1.55        1.24        1.52 o
   6   6  12        1.10        3.86        2.86 o
   0   7  12       23.10       21.20        1.80 o
   1   7  12       57.30       54.65        2.12 o
   2   7  12        7.50       11.32        1.32 o
   3   7  12       28.20       27.67        1.85 o
   4   7  12        4.15        2.03        1.48 o
   5   7  12       24.00       25.60        3.05 o
   0   8  12       12.10       12.44        1.60 o
   1   8  12       24.25       23.21        1.84 o
   2   8  12        2.20        5.42        1.52 o
   3   8  12        2.85        0.52        2.01 o
   4   8  12       68.85       65.51        4.00 o
   0   9  12       10.60       11.31        2.30 o
   1   9  12       11.65       15.74        2.30 o
   2   9  12       -1.30        0.03        3.17 o
   1   0  13       37.20       36.05        2.30 o
   2   0  13       48.40       49.00        2.60 o
   3   0  13       33.20       32.13        2.20 o
   4   0  13       29.20       30.26        2.30 o
   5   0  13        0.60        0.00        2.17 o
   6   0  13        5.30        0.52        3.80 o
   7   0  13       10.60        3.80        5.40 o
   0   1  13       -1.30        0.02        1.60 o
   1   1  13       74.65       73.09        2.81 o
   2   1  13        1.75        0.67        1.35 o
   3   1  13        7.00        6.96        1.07 o
   4   1  13       26.15       28.33        1.49 o
   5   1  13        5.50        5.45        1.13 o
   6   1  13       30.35       26.96        3.36 o
   7   1  13       45.85       34.49        5.06 o
   0   2  13       52.70       50.73        2.40 o
   1   2  13       10.20       13.87        1.25 o
   2   2  13       98.35       96.19        2.73 o
   3   2  13       40.00       35.56        1.71 o
   4   2  13       11.95       13.82        1.13 o
   5   2  13       14.70       16.72        1.38 o
   6   2  13       15.05       17.62        2.43 o
   7   2  13        1.50        0.38        4.10 o
   0   3  13       35.10       29.33        2.20 o
   1   3  13      350.30      325.52        7.65 o
   2   3  13      103.20       91.93        2.87 o
   3   3  13       12.10       16.13        1.27 o
   4   3  13       24.15       30.05        1.72 o
   5   3  13        8.60        9.70        1.22 o
   6   3  13        6.20        7.39        1.85 o
   0   4  13       66.50       64.17        2.70 o
   1   4  13        9.15        8.33        1.13 o
   2   4  13        6.45        7.31        1.04 o
   3   4  13       43.55       44.86        1.73 o
   4   4  13        7.60       11.39        1.40 o
   5   4  13        4.70        6.99        1.92 o
   6   4  13       16.75       18.17        2.23 o
   0   5  13        8.80        8.64        1.40 o
   1   5  13       25.20       24.91        1.42 o
   2   5  13       44.85       45.64        1.70 o
   3   5  13        3.00        2.70        1.10 o
   4   5  13       36.90       40.69        2.05 o
   5   5  13        3.45        3.14        2.62 o
   6   5  13       18.10       16.12        4.32 o
   0   6  13       12.50       12.56        1.70 o
   1   6  13        1.20        0.09        1.16 o
   2   6  13       13.50       16.43        1.52 o
   3   6  13       82.25       74.61        3.19 o
   4   6  13       11.55       17.39        2.04 o
   5   6  13       11.60       12.98        2.02 o
   0   7  13        6.60        5.96        1.70 o
   1   7  13       33.45       35.27        2.72 o
   2   7  13        0.15        3.37        1.42 o
   3   7  13       18.15       20.14        1.97 o
   4   7  13       12.40       16.47        1.98 o
   0   8  13        9.00       12.13        2.20 o
   1   8  13       16.20       19.86        1.80 o
   2   8  13        7.85       10.28        2.13 o
   3   8  13        9.00       12.27        2.34 o
   0   0  14      210.20      207.18       15.10 o
   1   0  14       57.80       57.47        3.30 o
   2   0  14        1.30        1.60        1.50 o
   3   0  14       19.50       21.21        2.10 o
   4   0  14       25.80       26.44        2.70 o
   5   0  14        1.40        0.11        3.20 o
   6   0  14       -1.00        3.56       10.20 o
   0   1  14        0.30        0.10        1.64 o
   1   1  14       43.15       47.96        2.42 o
   2   1  14        6.35        7.11        1.21 o
   3   1  14        5.35        6.30        1.31 o
   4   1  14       22.00       18.73        1.91 o
   5   1  14       48.30       37.04        4.47 o
   6   1  14       -2.50        1.39        3.61 o
   0   2  14        3.50        0.14        1.70 o
   1   2  14       39.80       39.20        2.04 o
   2   2  14        1.15        3.34        1.26 o
   3   2  14       17.90       18.78        1.68 o
   4   2  14        2.45        3.78        1.97 o
   5   2  14       11.70       11.29        2.66 o
   6   2  14       14.95       14.38        2.65 o
   0   3  14       22.60       22.99        1.80 o
   1   3  14        5.75        7.11        1.03 o
   2   3  14        5.75        5.88        1.17 o
   3   3  14        6.85        7.28        1.35 o
   4   3  14        3.55        4.96        1.27 o
   5   3  14        1.70        0.62        2.79 o
   0   4  14        2.00        2.87        1.70 o
   1   4  14        3.85        3.15        1.27 o
   2   4  14       12.05        9.29        1.42 o
   3   4  14        1.20        0.69        2.11 o
   4   4  14       11.85       12.77        2.74 o
   5   4  14       13.30       16.31        3.61 o
   0   5  14       10.50       15.01        1.80 o
   1   5  14        4.95        5.51        1.27 o
   2   5  14        9.55        7.57        1.46 o
   3   5  14        5.40        6.37        1.21 o
   4   5  14        3.40        5.18        1.77 o
   0   6  14        0.50        0.66        2.12 o
   1   6  14        2.30        5.05        1.48 o
   2   6  14       25.70       29.66        2.13 o
   3   6  14       32.05       31.74        2.09 o
   4   6  14       20.75       23.05        2.80 o
   0   7  14       13.10       12.18        2.70 o
   1   7  14       11.30       11.31        1.88 o
   2   7  14       14.15       17.53        1.74 o
   1   0  15       18.00       23.80        2.30 o
   2   0  15       -0.60        0.34        2.63 o
   3   0  15        1.00        4.93        5.00 o
   4   0  15       95.50       86.38        7.20 o
   5   0  15       -2.30        0.34        4.30 o
   0   1  15       14.00       15.29        1.90 o
   1   1  15       32.45       34.48        2.02 o
   2   1  15       56.80       54.77        3.33 o
   3   1  15       43.25       45.11        2.98 o
   4   1  15       27.55       30.92        2.33 o
   5   1  15       53.95       48.69        4.88 o
   0   2  15       79.60       80.31        4.20 o
   1   2  15       -1.10        1.09        1.90 o
   2   2  15        0.30        1.28        1.42 o
   3   2  15       16.80       17.13        1.86 o
   4   2  15        3.25        3.56        1.26 o
   5   2  15        1.50        2.66        2.83 o
   0   3  15      113.30      110.52        5.60 o
   1   3  15       50.15       51.21        2.67 o
   2   3  15       66.70       68.19        3.25 o
   3   3  15       35.85       39.84        2.30 o
   4   3  15       27.15       26.54        2.55 o
   0   4  15        5.80        7.24        2.10 o
   1   4  15       36.25       36.16        2.45 o
   2   4  15        0.00        1.95        1.17 o
   3   4  15       16.70       21.03        2.20 o
   4   4  15       14.20       14.99        2.56 o
   0   5  15       37.60       42.60        4.10 o
   1   5  15       -0.40        0.41        1.75 o
   2   5  15       18.40       17.88        1.63 o
   3   5  15       22.15       21.16        2.07 o
   0   6  15       -3.20        1.04        2.90 o
   1   6  15       16.65       18.97        2.21 o
   2   6  15        2.35        3.82        1.52 o
   1   0  16       12.20       17.25        3.40 o
   2   0  16        4.50        5.71        2.10 o
   3   0  16       -3.90        0.18        2.40 o
   4   0  16        3.20        0.57        5.10 o
   0   1  16       56.30       46.98        6.80 o
   1   1  16        3.35        4.56        1.94 o
   2   1  16       21.60       27.77        2.34 o
   3   1  16        9.40        9.92        2.09 o
   0   2  16        0.20        0.04        2.77 o
   1   2  16        9.20       10.64        1.67 o
   2   2  16        4.95        7.23        1.74 o
   3   2  16        3.30        2.50        1.89 o
   0   3  16        1.50        0.50        3.30 o
   1   3  16       12.00        9.98        2.55 o
   2   3  16        6.60        9.43        2.13 o
   3   3  16        6.75        9.46        2.19 o
   0   4  16       -0.40        0.13        2.53 o
   1   4  16        1.95        2.72        2.11 o
   2   4  16        0.00        2.04        1.98 o
   1   0  17       32.30       22.53        6.50 o
   0   1  17        3.30        0.95        5.20 o
   1   1  17       19.60       22.97        4.63 o
